# Supplementary material for: Size-dependent enhancement of gene expression by Plasmodium 5’UTR introns
Source: Parasit Vectors. 2024 May 27;17:238. doi: 10.1186/s13071-024-06319-0 (PMC11131223; doi:10.1186/s13071-024-06319-0)
Supplement: Supplementary file 4 — Supplementary Materials 4: Table S1 Sequences of primers used in this study. [file 13071_2024_6319_MOESM4_ESM.xlsx]

## Sheet: Sheet1
Primers for amplifying 5'UTR of P. yoelii genes and for construction of dual luciferase reporter plasmids
Primer name	Primer sequence (5'-3')	Targets and descriptions
0406400-F	gcatGGGCCCCTAAAAATAAAAGATAATGAATTGTGA	5'UTR of PY17X_0406400
0406400-R	gcatCCGCGGTTTTAGGTATAAAAAATAACTAAATATG	5'UTR of PY17X_0406400
0406400-MF	GTAAGAAATATACAACAATACTATTCCTTGGCAA	5'UTR of PY17X_0406400
0406400-MR	TTGCCAAGGAATAGTATTGTTGTATATTTCTTAC	5'UTR of PY17X_0406400
0703100-F	gcatGGGCCCGTACCGATATTGCAATTGCTCT	5'UTR of PY17X_0703100
0703100-R	gcatCCGCGGTTTCGGTGCCTTATTTAAGTAA	5'UTR of PY17X_0703100
0703100-MF	TTATAGCAAAATACTACATTCGAACAAATTATT	5'UTR of PY17X_0703100
0703100-MR	AATAATTTGTTCGAATGTAGTATTTTGCTATAA	5'UTR of PY17X_0703100
1017800-F	gcatGGGCCCGGAATATGACAATTTTACTCAGCA	5'UTR of PY17X_1017800
1017800-R	gcatCCGCGGCTTTTAGTATAACTTTTTTTCTTC	5'UTR of PY17X_1017800
1017800-MF	ATGAACATTCGTATAAACTTGTAGTATATTATGACATCT	5'UTR of PY17X_1017800
1017800-MR	AGATGTCATAATATACTACAAGTTTATACGAATGTTCAT	5'UTR of PY17X_1017800
1111700-F	gcatGGGCCCTAGAGAATGCATTTTGTCATGT	5'UTR of PY17X_1111700
1111700-R	gcatCCGCGGTTTGGCTTATACAAATATCGAAC	5'UTR of PY17X_1111700
1111700-MF	TAAGCTTAAGATCGTTTATCTTTAAAACTTTG	5'UTR of PY17X_1111700
1111700-MR	CAAAGTTTTAAAGATAAACGATCTTAAGCTTA	5'UTR of PY17X_1111700
Primers for vector constructions to tag the N-terminus of pytctp with 3xHA using CRISPR/Cas9 system and for checking transfectants
Primer name	Primer sequence (5'-3')	Targets and descriptions
T-F1	gcatGGTACCTTATTAAATATTACACAGAAGGA	Right arm, pytctp 5’UTR
T-R1	gcatCCATGGGCATTTTGGCTTATACAAATATCGAAC	Right arm, pytctp 5’UTR
T-F2	gcatCCGCGGATGAAAGTATATAAAGACATTTT	Left arm, pytctp coding region
T-R2	gcatCTCGAGATCAAGTGATTCTCCCATGTAA	Left arm, pytctp coding region
T-sgRNA-F	TATTGTCTTTATATACTTTCATTT	Tag targeting sgRNA
T-sgRNA-R	AAACAAATGAAAGTATATAAAGAC	Tag targeting sgRNA
F1	TAGAGAATGCATTTTGTCATGT	pytctp 5’UTR
R1	CTGATATGTAAACAAATCTAGGAGT	pytctp coding region
F2	gcatCCATGGTCCAGCTTTACCCTT	3xHA tag
R2	gcatCCGCGGTTGGATATCTCCAGCA	3xHA tag
F3	TTGTTCGATATTTGTATAAGCCAAA	pytctp 5’UTR
R3	CATTTTGGCTTATACAAATATCGAAC	pytctp 5’UTR
Primers for vector constructions to tag the C-terminus of pytctp with 3xHA using CRISPR/Cas9 system and for checking transfectants
Primer name	Primer sequence (5'-3')	Targets and descriptions
T2-F1	gcatGGTACCGTTCGATATTTGTATAAGCCAAA	Right arm, pytctp coding region
T2-R1	AAGGGTAAAGCTGGACCATGTATTTTTCTTCAAATAAACCATCTG	Right arm, pytctp coding region
T2-F2	TATTTGAAGAAAAATACATGGTCCAGCTTTACCCTT	3xHA tag
T2-R2	CACCATTATGTATAAATTGAGttaGATATCTCCAGCA	3xHA tag
T2-F3	GGAGGGAGATATCtaaCTCAATTTATACATAATGGTGTATATATATAATGGACG	Left arm, pytctp 3’UTR
T2-R3	gcatCTCGAGTGGAAACAATTTATCGTTGTCAAA	Left arm, pytctp 3’UTR
T2-sgRNA-F	TATTGCATGGGAGAATCACTTGATA	Tag targeting sgRNA
T2-sgRNA-R	AAACTATCAAGTGATTCTCCCATGC	Tag targeting sgRNA
F4	GCTTAAGATCGTTTATCTTTAAAACT	pytctp 5’UTR
R4	ATACTGTAATATTCATTTAGGGAA	pytctp 3’UTR
F6	AGATTTGTTTACATATCAGATGGT	pytctp coding region
R6	TATTCCACTTAATTTAAGAACGCA	pytctp 3’UTR
Primers for vector construction to knockout pytctp using CRISPR/Cas9 system and for checking transfectants
Primer name	Primer sequence (5'-3')	Targets and descriptions
K55	gcatGGTACCAAGCGCATTATTACCGTTGTCAAA	Right arm, pytctp 5’UTR
K53	gcatCCATGGTTTGGCTTATACAAATATCGAAC	Right arm, pytctp 5’UTR
K35	gcatCTCGAGAATCAGCTTTGTATTTATTAATAAC	Left arm, pytctp 3’UTR
K33	gcatGAATTCATACTGTAATATTCATTTAGGGAA	Left arm, pytctp 3’UTR
K-sgRNA-F	TATTGAATCACTTGATATGGAAGC	KO targeting sgRNA
K-sgRNA-R	AAACGCTTCCATATCAAGTGATTC	KO targeting sgRNA
kF	ACGATACAAACATATTTATTCACTCA	pytctp 5’UTR
kR	AAATATTCTTTGTGAATCGACAAATG	pytctp 3’UTR
F5	GATTCATACATTCAAGAAGATCCA	pytctp coding region
R5	CTGATATGTAAACAAATCTAGGAGT	pytctp coding region
mF	ACGCTAATCGTAGCTAGCCTGCT	Linker between right and left arms
mR	CGATTAGCGTCCGCGGGGACCAT	Linker between right and left arms
Primers for vector construction to re-introduce pytctp in ∆pytctp using CRISPR/Cas9 system and for checking transfectants
Primer name	Primer sequence (5'-3')	Targets and descriptions
C55	gcatGGTACCAAGCGCATTATTACCGTTGTCAAA	Right arm, pytctp 5’UTR
C33	gcatCTCGAGATACTGTAATATTCATTTAGGGAA	Left arm, pytctp 3’UTR
C-sgRNA-F	TATTGAAGCTGATTCTCGAGTCAGC	Rescue targeting sgRNA
C-sgRNA-R	AAACGCTGACTCGAGAATCAGCTTC	Rescue targeting sgRNA
kF	ACGATACAAACATATTTATTCACTCA	pytctp 5’UTR
kR	AAATATTCTTTGTGAATCGACAAATG	pytctp 3’UTR
F5	GATTCATACATTCAAGAAGATCCA	pytctp coding region
R5	CTGATATGTAAACAAATCTAGGAGT	pytctp coding region
mF	ACGCTAATCGTAGCTAGCCTGCT	Linker between right and left arms
mR	CGATTAGCGTCCGCGGGGACCAT	Linker between right and left arms
Primers for RT-PCR assay
Primer name	Primer sequence (5'-3')	Targets and descriptions
1111700-qF1	TGCTCAGATTCATACATTCAAG	pytctp coding region
1111700-qR1	GCTCCCATTCCATCTACTG	pytctp coding region
1461900-qF1	GTTCCAGCAATGTATGTAGCAA	actin I coding region
1461900-qR1	CTTCCAGCCAAATCTAATCTCA	actin I coding region
Primers for PCR assay (related to Figure 1C and Figure 4A)
Primer name	Primer sequence (5'-3')	Targets and descriptions
0406400-F1	GTAAGAAATATACAACAATACTATTCCTTGGCAA	5'UTR of PY17X_0406400
0406400-R1	TTTTAGGTATAAAAAATAACTAAATATG	5'UTR of PY17X_0406400
0703100-F1	TTATAGCAAAATACTACATTCGAACAAATTATT	5'UTR of PY17X_0703100
0703100-R1	TTTCGGTGCCTTATTTAAGTAAACT	5'UTR of PY17X_0703100
1017800-F1	AATAAAACATTCACTAAAACCCTT	5'UTR of PY17X_1017800
1017800-R1	CTTCCATCTTTTAGTATAACTTTTTTTCTTC	5'UTR of PY17X_1017800
1111700-F1	TAAGCTTAAGATCGTTTATCTTTAAAACTTTG	5'UTR of PY17X_1111700
1111700-R1	TTTGGCTTATACAAATATCGAAC	5'UTR of PY17X_1111700
